# Supplementary material for: Single-lead electrocardiogram Artificial Intelligence model with risk factors detects atrial fibrillation during sinus rhythm
Source: Europace. 2023 Dec 11;26(2):euad354. doi: 10.1093/europace/euad354 (PMC10872711; doi:10.1093/europace/euad354)
Supplement: euad354_Supplementary_Data [file euad354_supplementary_data.zip]

Archive with 5 entries (5 files):
- supplementary_file_2_risk_factor_concept_ids.csv
- supplementary_file_3_model_code.py
- supplementary_tables.docx
- supplementary_figures.docx
- supplementary_file_1_criteria_concept_ids.csv
