# Supplementary material for: Single-lead electrocardiogram Artificial Intelligence model with risk factors detects atrial fibrillation during sinus rhythm
Source: Europace. 2023 Dec 11;26(2):euad354. doi: 10.1093/europace/euad354 (PMC10872711; doi:10.1093/europace/euad354)
Supplement: euad354_Supplementary_Data [file euad354_supplementary_data.zip › supplementary_file_2_risk_factor_concept_ids.csv]

rf	vocabulary_id	concept_ids	concept_names
Chronic kidney disease	ICD10CM	35207673, 35209217, 35209219, 35209220, 35209221, 35209222, 35209280, 35209508, 45547621, 45552372, 45561945, 45595797	Hypertensive heart and chronic kidney disease with heart failure and stage 1 through stage 4 chronic kidney disease, or unspecified chronic kidney disease, Unspecified nephritic syndrome with diffuse membranous glomerulonephritis, Unspecified nephritic syndrome with diffuse endocapillary proliferative glomerulonephritis, Unspecified nephritic syndrome with diffuse mesangiocapillary glomerulonephr…
Chronic kidney disease	ICD9CM	44819692, 44819694, 44819695, 44819696, 44820856, 44822935, 44824341, 44827887, 44829062, 44831045, 44831326, 44831327, 44831328, 44832194, 44832369, 44833560, 44834549, 44834830, 44836034, 44837188	Hypertensive heart and chronic kidney disease, malignant, with heart failure and with chronic kidney disease stage I through stage IV, or unspecified, Hypertensive heart and chronic kidney disease, benign, without heart failure and with chronic kidney disease stage I through stage IV, or unspecified, Hypertensive heart and chronic kidney disease, benign, with heart failure and with chronic kidney…
Chronic kidney disease	SNOMED	193782, 197921, 198185, 199991, 252365, 312358, 433257, 439694, 439695, 442075, 443597, 443601, 443611, 443612, 443614, 443919, 4019967, 4030520, 4056462, 4056478, 4127554, 4128061, 4128369, 4128371, 4128372, 4247794, 4260398, 36716947, 36717583, 40483372, 42539502, 43020455, 43021852, 43531578, 44782429, 44782690, 44784439, 44784621, 45763854, 45763855, 45768812, 45770906, 46270347, 46271022	End-stage renal disease, Renal osteodystrophy, Chronic renal failure, Disorder of transplanted kidney, Membranous glomerulonephritis, Chronic glomerulonephritis, Mesangiocapillary glomerulonephritis, Hypertensive heart and renal disease with both (congestive) heart failure and renal failure, Hypertensive heart and renal disease with renal failure, Chronic glomerulonephritis associated with anothe…
Chronic obstructive pulmonary disease	ICD10CM	35208013, 35208041, 35208056, 45533441, 45586674	Bronchitis, not specified as acute or chronic, Airway disease due to other specific organic dusts, Chronic respiratory conditions due to chemicals, gases, fumes and vapors, Chronic pulmonary embolism, Exercise induced bronchospasm
Chronic obstructive pulmonary disease	ICD9CM	44820887, 44826678, 44826681, 44826682, 44829014, 44835986	Bronchitis, not specified as acute or chronic, Exercise induced bronchospasm, Chronic respiratory conditions due to fumes and vapors, Chronic and other pulmonary manifestations due to radiation, Pneumonopathy due to inhalation of other dust, Respiratory conditions due to other specified external agents
Chronic obstructive pulmonary disease	SNOMED	193174, 252348, 252946, 253797, 254320, 254389, 255573, 255841, 256146, 256448, 256449, 256450, 257004, 257581, 257583, 257905, 258564, 258780, 259043, 259044, 261325, 261889, 312927, 312940, 312950, 313236, 314971, 317009, 433233, 434615, 434975, 435298, 438782, 438791, 439853, 440431, 440748, 441267, 443801, 444084, 4013643, 4025168, 4027669, 4044215, 4045227, 4075237, 4110051, 4110056, 4110182…	Cystic fibrosis with meconium ileus, Chronic pulmonary radiation disease, Coal workers' pneumoconiosis, Post-inflammatory pulmonary fibrosis, Cystic fibrosis of the lung, Pneumoconiosis due to inorganic dust, Chronic obstructive lung disease, Chronic bronchitis, Pneumoconiosis due to silicate, Chronic asthmatic bronchitis, Bronchiectasis, Asbestosis, Acute exacerbation of chronic obstructive airw…
Coronary artery bypass graft	ICD10CM	45538374, 45543167, 45548011, 45562343, 45576868, 45581766, 45591458, 45601026, 45601027	Atherosclerosis of autologous vein coronary artery bypass graft(s) with unspecified angina pectoris, Atherosclerosis of autologous artery coronary artery bypass graft(s) with unstable angina pectoris, Atherosclerosis of autologous vein coronary artery bypass graft(s) with other forms of angina pectoris, Atherosclerosis of autologous vein coronary artery bypass graft(s) with unstable angina pector…
Coronary artery bypass graft	SNOMED	312922, 432499, 443563, 40482638, 40482655, 40483189, 42537729, 42537730, 43021857	Coronary bypass graft finding, Mechanical complication due to coronary bypass graft, Arteriosclerosis of coronary artery bypass graft, Arteriosclerosis of autologous vein coronary artery bypass graft, Arteriosclerosis of nonautologous coronary artery bypass graft, Arteriosclerosis of arterial coronary artery bypass graft, Aortocoronary bypass graft present, Coronary artery graft present, Arterios…
Diabetes Mellitus	ICD10CM	45542738, 45552372, 45557109, 45561944, 45581348, 45586132, 45595805	Type 2 diabetes mellitus with hyperosmolarity without nonketotic hyperglycemic-hyperosmolar coma (NKHHC), Diabetes mellitus due to underlying condition with diabetic chronic kidney disease, Drug or chemical induced diabetes mellitus with hyperglycemia, Drug or chemical induced diabetes mellitus with hyperosmolarity without nonketotic hyperglycemic-hyperosmolar coma (NKHHC), Drug or chemical induc…
Diabetes Mellitus	ICD9CM	44819501, 44819502, 44819504, 44820681, 44820683, 44820684, 44821787, 44822933, 44822934, 44824072, 44824073, 44825263, 44826461, 44829877, 44829879, 44829882, 44832188, 44832193, 44832194, 44833366, 44833367, 44833368, 44834549, 44835750, 44835751, 44836913, 44836915	Diabetes with neurological manifestations, type I [juvenile type], uncontrolled, Diabetes with peripheral circulatory disorders, type I [juvenile type], uncontrolled, Diabetes with unspecified complication, type I [juvenile type], uncontrolled, Secondary diabetes mellitus with ketoacidosis, uncontrolled, Diabetes with other coma, type I [juvenile type], uncontrolled, Diabetes with ophthalmic mani…
Diabetes Mellitus	Nebraska Lexicon	3178281	Diabetes mellitus complicating Cystic fibrosis
Diabetes Mellitus	SNOMED	192279, 194700, 195771, 200687, 201254, 201530, 201820, 201826, 318712, 321822, 376065, 376112, 376114, 376683, 376979, 377552, 377821, 378743, 380096, 380097, 435216, 439770, 442793, 443012, 443412, 443727, 443729, 443730, 443731, 443732, 443733, 443734, 443735, 443767, 4008576, 4009303, 4029420, 4029423, 4044391, 4048028, 4054812, 4065354, 4087682, 4095288, 4099214, 4099216, 4099334, 4099651, 4…	Disorder of kidney due to diabetes mellitus, Diabetes mellitus in mother complicating pregnancy, childbirth AND/OR puerperium, Secondary diabetes mellitus, Renal disorder due to type 1 diabetes mellitus, Type 1 diabetes mellitus, Hyperosmolar coma due to type 2 diabetes mellitus, Diabetes mellitus, Type 2 diabetes mellitus, Peripheral circulatory disorder due to type 1 diabetes mellitus, Peripher…
Heart failure	ICD10CM	35207674, 45533457, 45605777	Hypertensive heart and chronic kidney disease with heart failure and with stage 5 chronic kidney disease, or end stage renal disease, Unspecified combined systolic (congestive) and diastolic (congestive) heart failure, Rheumatic heart failure
Heart failure	ICD9CM	44819692, 44819695, 44820856, 44824235, 44832381	Hypertensive heart and chronic kidney disease, malignant, with heart failure and with chronic kidney disease stage I through stage IV, or unspecified, Hypertensive heart and chronic kidney disease, benign, with heart failure and with chronic kidney disease stage I through stage IV, or unspecified, Hypertensive heart and chronic kidney disease, benign, with heart failure and chronic kidney disease…
Heart failure	SNOMED	312383, 312927, 314378, 315295, 316139, 316428, 316994, 317000, 318773, 319835, 320746, 321319, 321320, 439694, 439696, 439698, 439846, 442310, 443580, 443587, 444031, 444101, 4004279, 4014159, 4037495, 4101624, 4110961, 4111554, 4124693, 4141588, 4144463, 4163710, 4172864, 4190773, 4195785, 4195892, 4224935, 4229440, 4232495, 4233224, 4233424, 4242669, 4264636, 4273632, 4307356, 4341778, 3561505…	Postpartum cardiomyopathy, Acute cor pulmonale, Hypertensive heart disease with congestive heart failure, Congestive rheumatic heart failure, Heart failure, Hypertrophic obstructive cardiomyopathy, Malignant hypertensive heart disease with congestive heart failure, Kyphoscoliotic heart disease, Dilated cardiomyopathy secondary to alcohol, Congestive heart failure, Cardiomyopathy associated with a…
Heart valve disease	ICD10CM	35207665	Rheumatic diseases of endocardium, valve unspecified
Heart valve disease	ICD9CM	44823825	Heart valve replaced by transplant
Heart valve disease	SNOMED	313005, 313006, 313007, 313221, 314054, 314368, 314457, 315273, 315282, 315564, 316993, 317890, 318776, 319843, 319845, 319921, 320115, 320416, 320429, 320835, 321041, 321107, 432937, 435829, 437461, 438171, 438777, 439834, 443962, 4006971, 4020159, 4035467, 4040820, 4069182, 4100152, 4101485, 4108085, 4108219, 4108233, 4108234, 4108235, 4108659, 4108817, 4109337, 4110937, 4111099, 4111409, 41114…	Congenital stenosis of pulmonary valve, Congenital stenosis of mitral valve, Congenital insufficiency of mitral valve, Rheumatic aortic stenosis, Aortic valve disorder, Mitral stenosis with insufficiency, Congenital stenosis of aortic valve, Mitral valve stenosis, Rheumatic disease of aortic valve, Aortic valve regurgitation, Tricuspid valve disorder, Mitral and aortic stenosis, Rheumatic mitral …
Hypertension	ICD10CM	35207669, 35207670	Hypertensive heart disease with heart failure, Hypertensive heart disease without heart failure
Hypertension	ICD9CM	44819692, 44819694, 44820856, 44823109, 44823110, 44824236, 44825426, 44827778, 44827779, 44828970, 44831230, 44831234, 44832368, 44832369, 44833557, 44835953	Hypertensive heart and chronic kidney disease, malignant, with heart failure and with chronic kidney disease stage I through stage IV, or unspecified, Hypertensive heart and chronic kidney disease, benign, without heart failure and with chronic kidney disease stage I through stage IV, or unspecified, Hypertensive heart and chronic kidney disease, benign, with heart failure and chronic kidney dise…
Hypertension	SNOMED	195556, 201313, 312648, 314103, 314423, 314958, 316866, 317895, 319826, 320128, 321074, 376965, 439694, 439695, 439696, 442626, 443771, 443919, 4033353, 4110948, 4118910, 4249016, 4305599, 4311246, 44782429, 44782690, 44782728, 44784439, 44784621	Hypertensive heart AND renal disease, Hypertensive renal disease, Benign essential hypertension, Benign essential hypertension complicating pregnancy, childbirth and the puerperium - delivered, Benign essential hypertension complicating pregnancy, childbirth and the puerperium - not delivered, Benign secondary hypertension, Hypertensive disorder, Renovascular hypertension, Secondary hypertension,…
Hyperthyroidism	ICD10CM	45537949, 45537951, 45557103, 45581339, 45581340, 45595787, 45595788, 45600631, 45605390	Thyrotoxicosis with toxic multinodular goiter without thyrotoxic crisis or storm, Other thyrotoxicosis with thyrotoxic crisis or storm, Thyrotoxicosis with diffuse goiter without thyrotoxic crisis or storm, Thyrotoxicosis with toxic single thyroid nodule without thyrotoxic crisis or storm, Thyrotoxicosis, unspecified without thyrotoxic crisis or storm, Thyrotoxicosis with diffuse goiter with thyr…
Hyperthyroidism	ICD9CM	44819495, 44820678, 44820679, 44821783, 44825258, 44826454, 44828785, 44829872, 44834545, 44835743, 44836907	Toxic diffuse goiter without mention of thyrotoxic crisis or storm, Toxic diffuse goiter with mention of thyrotoxic crisis or storm, Toxic uninodular goiter without mention of thyrotoxic crisis or storm, Thyrotoxicosis of other specified origin without mention of thyrotoxic crisis or storm, Toxic multinodular goiter with mention of thyrotoxic crisis or storm, Toxic multinodular goiter without men…
Hyperthyroidism	SNOMED	138718, 4142479, 4176932	Hyperthyroidism due to ectopic thyroid tissue, Hyperthyroidism, Subclinical hyperthyroidism
Hypothyroidism	ICD10CM	35206856	Atrophy of thyroid (acquired)
Hypothyroidism	SNOMED	132583, 133728, 134312, 137820, 138384, 140062, 140673, 4030049, 4034815, 4130017, 4130027, 4183422, 4220368, 4275410, 37016342, 40609121	Postablative hypothyroidism, Congenital hypothyroidism, Iatrogenic hypothyroidism, Postoperative hypothyroidism, Acquired hypothyroidism, Iodine hypothyroidism, Hypothyroidism, Post-infectious hypothyroidism, Autoimmune hypothyroidism, Congenital hypothyroidism without goiter, Subclinical iodine deficiency hypothyroidism, Subclinical hypothyroidism, Secondary hypothyroidism, Myxedematous form of …
Myocardial infarction	ICD10CM	1326588, 1326590, 1326591, 35207684, 35207685, 35207686, 35207687, 35207688, 35207690, 35207692, 35207693, 35207694, 35207696, 35207697, 35207699, 35207702, 45533436, 45557536, 45562340, 45572079, 45572080, 45576865, 45596194, 45605779, 45605781	Acute myocardial infarction, unspecified, Myocardial infarction type 2, Other myocardial infarction type, ST elevation (STEMI) myocardial infarction of unspecified site, Non-ST elevation (NSTEMI) myocardial infarction, Subsequent ST elevation (STEMI) myocardial infarction of anterior wall, Subsequent ST elevation (STEMI) myocardial infarction of inferior wall, Subsequent ST elevation (STEMI) myoc…
Myocardial infarction	ICD9CM	44819697, 44819699, 44819700, 44820858, 44820859, 44820860, 44820861, 44820864, 44823111, 44824237, 44825429, 44825430, 44826635, 44826643, 44827782, 44828973, 44831236, 44831237, 44832374, 44832376, 44833561, 44834719, 44834720, 44834721, 44834724, 44835926, 44835927, 44835928, 44837099	Acute myocardial infarction of other anterior wall, subsequent episode of care, Acute myocardial infarction of inferolateral wall, episode of care unspecified, Acute myocardial infarction of inferolateral wall, initial episode of care, Acute myocardial infarction of anterolateral wall, subsequent episode of care, Acute myocardial infarction of inferolateral wall, subsequent episode of care, Acute…
Myocardial infarction	SNOMED	4030021, 4064349, 4064350, 4064609, 4064610, 4180609, 4184348, 4247796, 4253065	Septal infarction by electrocardiogram, EKG:posterior/inferior infarct, Lateral infarction on electrocardiogram, EKG: myocardial infarction, Anteroseptal infarction on electrocardiogram, Anterior myocardial infarction on electrocardiogram, Anterolateral infarction by electrocardiogram, Inferior myocardial infarction on electrocardiogram, Posterior myocardial infarction on electrocardiogram
Obstructive sleep apnoea syndrome	SNOMED	442588, 4043564, 42872389	Obstructive sleep apnea syndrome, Mixed sleep apnea, Obstructive sleep apnea of adult
Peripheral artery disease	ICD10CM	35207844, 35207846, 35207848, 35207850, 35207852, 35207853, 35207854, 35207855, 35207856, 35207857, 35207858, 35207869, 35208276, 35208277, 35208278, 37200562, 37200563, 37200565, 37200566, 37200567, 45533493, 45538431, 45538444, 45543213, 45543214, 45543218, 45548058, 45548061, 45548062, 45548071, 45548075, 45552829, 45557575, 45557592, 45562390, 45562399, 45567209, 45567216, 45567218, 45567228,…	Thoracic aortic aneurysm, ruptured, Abdominal aortic aneurysm, ruptured, Thoracoabdominal aortic aneurysm, ruptured, Aortic aneurysm of unspecified site, ruptured, Aneurysm of carotid artery, Aneurysm of artery of upper extremity, Aneurysm of renal artery, Aneurysm of iliac artery, Aneurysm of artery of lower extremity, Aneurysm of other specified arteries, Aneurysm of unspecified site, Stricture…
Peripheral artery disease	ICD9CM	44819721, 44821961, 44823125, 44824261, 44826646, 44826652, 44826653, 44826655, 44827804, 44827805, 44828994, 44830159, 44831256, 44831258, 44832393, 44833580, 44833582, 44834742, 44834743, 44834813, 44835958, 44837118	Thoracic aneurysm, ruptured, Aneurysm of other specified artery, Atherosclerosis of native arteries of the extremities with rest pain, Aneurysm of iliac artery, Cerebral aneurysm, nonruptured, Aneurysm of splenic artery, Aneurysm of unspecified site, Dissection of vertebral artery, Atherosclerosis of native arteries of the extremities with ulceration, Dissection of iliac artery, Dissection of oth…
Peripheral artery disease	Nebraska Lexicon	3173780	Atherosclerotic peripheral vascular disease with gangrene
Peripheral artery disease	SNOMED	193210, 195834, 198177, 200132, 312934, 312939, 315558, 317309, 317585, 318443, 320739, 321052, 321314, 321882, 436136, 436996, 439836, 441044, 441051, 442774, 443622, 444264, 605282, 605283, 3654996, 4025854, 4090039, 4108375, 4108376, 4108381, 4110333, 4111850, 4112161, 4118795, 4120098, 4121626, 4121632, 4124844, 4136335, 4137550, 4141106, 4178609, 4179907, 4179908, 4182191, 4193056, 4193057, …	Transient ischemic deafness, Atherosclerosis of renal artery, Abdominal aortic aneurysm, Atheroembolism of renal arteries, Atherosclerosis of aorta, Thromboangiitis obliterans, Atherosclerosis of arteries of the extremities, Peripheral arterial occlusive disease, Aortic aneurysm, Arteriosclerotic vascular disease, Dissection of aorta, Peripheral vascular disease, Abdominal aortic aneurysm without…
Stroke/TIA	ICD10CM	1569187, 1595597, 1595598, 35207395, 35207397, 35207403, 35207405, 35207406, 35207407, 35207408, 35207803, 35207804, 35207805, 35207806, 35207807, 35207808, 35207809, 35207811, 35207813, 35207814, 35207817, 35207819, 35207820, 35207821, 35207837, 37200496, 37200497, 37200499, 37200500, 37200501, 37200510, 37200511, 37200512, 37200513, 37200520, 37200521, 37200522, 37200523, 37200524, 37200526, 37…	Nontraumatic subarachnoid hemorrhage from anterior communicating artery, Other cerebral infarction due to occlusion or stenosis of small artery, Other cerebral infarction, Multiple and bilateral precerebral artery syndromes, Transient global amnesia, Brain stem stroke syndrome, Pure motor lacunar syndrome, Pure sensory lacunar syndrome, Other lacunar syndromes, Other vascular syndromes of brain i…
Stroke/TIA	ICD9CM	44819712, 44819713, 44819715, 44819717, 44820874, 44820876, 44821959, 44823122, 44823123, 44824255, 44824256, 44825444, 44825445, 44826644, 44826648, 44826649, 44826650, 44827798, 44827801, 44827802, 44828982, 44828985, 44828986, 44828989, 44828990, 44830088, 44830089, 44830092, 44831253, 44831254, 44831255, 44832384, 44833576, 44834738, 44834740, 44834741, 44835946, 44835949, 44835950, 44835952,…	Occlusion and stenosis of basilar artery with cerebral infarction, Occlusion and stenosis of multiple and bilateral precerebral arteries with cerebral infarction, Vertebral artery syndrome, Other late effects of cerebrovascular disease, dysphagia, Occlusion and stenosis of vertebral artery without mention of cerebral infarction, Late effects of cerebrovascular disease, other speech and language d…
Stroke/TIA	SNOMED	372924, 373503, 374055, 375557, 432923, 433195, 437308, 437540, 437544, 437847, 441874, 602615, 763014, 763015, 4006294, 4043734, 4045734, 4046365, 4048785, 4077958, 4078446, 4108356, 4108360, 4110192, 4110194, 4111711, 4111716, 4111717, 4111720, 4112020, 4112023, 4112024, 4112026, 4334245, 4338227, 4338523, 37016924, 42535425, 43530674, 43530727, 45766118, 45766119, 45767658, 45772786, 46273649	Cerebral artery occlusion, Transient cerebral ischemia, Basilar artery syndrome, Cerebral embolism, Subarachnoid hemorrhage, Transient arterial retinal occlusion, Basilar artery occlusion, Central retinal artery occlusion, Arterial retinal branch occlusion, Partial retinal artery occlusion, Cerebral thrombosis, Cerebrovascular accident due to occlusion of right anterior cerebral artery, Middle ce…
