# Supplementary material for: Single-lead electrocardiogram Artificial Intelligence model with risk factors detects atrial fibrillation during sinus rhythm
Source: Europace. 2023 Dec 11;26(2):euad354. doi: 10.1093/europace/euad354 (PMC10872711; doi:10.1093/europace/euad354)
Supplement: euad354_Supplementary_Data [file euad354_supplementary_data.zip › supplementary_file_3_model_code.py]

import math
from typing import List

import numpy as np
import tensorflow as tf
from tensorflow.keras.layers import (
    Activation,
    Add,
    BatchNormalization,
    Concatenate,
    Conv1D,
    Dense,
    Dropout,
    Flatten,
    GlobalAveragePooling1D,
    GlobalMaxPool1D,
    Input,
    MaxPooling1D,
    Permute,
    Reshape,
    multiply,
)
from tensorflow.keras.models import Model


class ResidualUnit(object):
    """Residual Unit Block, adapted from [1], with addition of squeeze-excite block, and replacement of n_steps_out for downsample.

    Parameters
    ----------
    n_timesteps_out: int
        Number of output samples.
    n_filters_out: int
        Number of output filters.
    kernel_initializer: str, optional
        Initializer for the weights matrices. See Keras initializers. By default it uses
        'glorot_normal'.
    dropout_keep_prob: float [0, 1), optional
        Dropout rate used in all Dropout layers. Default is 0.8
    kernel_size: int, optional
        Kernel size for convolutional layers. Default is 17.
    activation_function: string, optional
        Keras activation function to be used. By default 'relu'.
    References
    ----------
    .. [1] Ribeiro, A.H., Ribeiro, M.H., Paixão, G.M.M. et al. Automatic diagnosis of the 12-lead ECG using a deep neural network.
       Nat Commun 11, 1760 (2020). https://doi.org/10.1038/s41467-020-15432-4
    """

    def __init__(
        self,
        n_filters_out,
        kernel_initializer="glorot_normal",
        downsample: int = 2,
        dropout_rate=0.1,
        kernel_size=17,
        squeeze=False,
        activation_function="relu",
    ):
        self.n_filters_out = n_filters_out
        self.kernel_initializer = kernel_initializer
        self.downsample = downsample
        self.dropout_rate = dropout_rate
        self.kernel_size = kernel_size
        self.se = squeeze
        self.activation_function = activation_function

    def _squeeze_excite_block(self, x):
        filters = x.shape[-1]  # channel_axis = -1 for TF
        se = GlobalAveragePooling1D()(x)
        se = Dense(
            filters // 16,
            activation="relu",
            kernel_initializer=self.kernel_initializer,
            use_bias=True,
        )(se)
        se = Dense(
            filters,
            activation="sigmoid",
            kernel_initializer=self.kernel_initializer,
            use_bias=True,
        )(se)
        se = multiply([x, se])
        return se

    def _skip_connection(self, y, downsample):
        """Implement skip connection."""

        # Handle Downsampling in main block
        if downsample > 1:
            y = MaxPooling1D(pool_size=downsample, strides=downsample, padding="same")(
                y
            )
        elif downsample == 1:
            y = y
        else:
            raise ValueError("Number of samples should always decrease.")

        # Handle n_filters change in main block
        if y.shape[2] != self.n_filters_out:
            # This is one of the two alternatives presented in ResNet paper
            # Other option is to just fill the matrix with zeros.
            y = Conv1D(
                filters=self.n_filters_out,
                kernel_size=1,
                padding="same",
                use_bias=True,
                kernel_initializer=self.kernel_initializer,
            )(y)
        return y

    def _batch_norm_plus_activation(self, x):
        x = BatchNormalization()(x)
        x = Activation(self.activation_function)(x)

        return x

    def __call__(self, inputs):
        """Residual unit."""

        x, y = inputs

        y = self._skip_connection(y, self.downsample)
        # 1st layer
        x = Conv1D(
            filters=self.n_filters_out,
            kernel_size=self.kernel_size,
            padding="same",
            use_bias=True,
            kernel_initializer=self.kernel_initializer,
        )(x)
        x = self._batch_norm_plus_activation(x)
        if self.dropout_rate > 0:
            x = Dropout(self.dropout_rate)(x)

        # 2nd layer
        x = Conv1D(
            filters=self.n_filters_out,
            kernel_size=self.kernel_size,
            strides=self.downsample,
            padding="same",
            use_bias=True,
            kernel_initializer=self.kernel_initializer,
        )(x)

        if self.se:
            x = self._squeeze_excite_block(x)

        # connection
        x = Add()([x, y])  # Sum skip connection and main connection
        y = x

        # Batch Norm and post activation
        x = self._batch_norm_plus_activation(x)
        if self.dropout_rate > 0:
            x = Dropout(self.dropout_rate)(x)

        return [x, y]


class PositionalEmbedding(tf.keras.layers.Layer):
    def __init__(
        self,
        d_model,
        kernel_initializer="glorot_normal",
        dropout_rate=0.1,
        max_size=5000,
    ):
        super().__init__()
        self.d_model = d_model
        self.kernel_initializer = kernel_initializer
        self.dropout_rate = dropout_rate
        self.max_size = max_size

        self.pe = self._positional_encoding(length=max_size, depth=d_model)

    def call(self, x):
        length = tf.shape(x)[1]
        # This factor sets the relative scale of the embedding and positonal_encoding.
        # x *= tf.math.sqrt(tf.cast(self.d_model, tf.float32))
        x = x + self.pe[tf.newaxis, :length, :]
        if self.dropout_rate > 0:
            x = Dropout(self.dropout_rate)(x)
        return x

    @staticmethod
    def _positional_encoding(length, depth):
        depth = depth / 2

        positions = np.arange(length)[:, np.newaxis]  # (seq, 1)
        depths = np.arange(depth)[np.newaxis, :] / depth  # (1, depth)

        angle_rates = 1 / (10000**depths)  # (1, depth)
        angle_rads = positions * angle_rates  # (pos, depth)

        pos_encoding = np.concatenate([np.sin(angle_rads), np.cos(angle_rads)], axis=-1)

        return tf.cast(pos_encoding, dtype=tf.float32)


class BaseAttention(tf.keras.layers.Layer):
    def __init__(self, **kwargs):
        super().__init__()
        self.mha = tf.keras.layers.MultiHeadAttention(**kwargs)
        self.layernorm = tf.keras.layers.LayerNormalization()
        self.add = tf.keras.layers.Add()


class GlobalSelfAttention(BaseAttention):
    def call(self, x):
        attn_output = self.mha(query=x, value=x, key=x)
        x = self.add([x, attn_output])
        x = self.layernorm(x)
        return x


class FeedForward(tf.keras.layers.Layer):
    def __init__(self, d_model, dff, dropout_rate=0.1):
        super().__init__()
        self.seq = tf.keras.Sequential(
            [
                tf.keras.layers.Dense(dff, activation="relu"),
                tf.keras.layers.Dense(d_model),
                tf.keras.layers.Dropout(dropout_rate),
            ]
        )
        self.add = tf.keras.layers.Add()
        self.layer_norm = tf.keras.layers.LayerNormalization()

    def call(self, x):
        x = self.add([x, self.seq(x)])
        x = self.layer_norm(x)
        return x


class EncoderLayer(tf.keras.layers.Layer):
    def __init__(self, *, d_model, num_heads, key_dim, dff, dropout_rate=0.1):
        super().__init__()

        self.self_attention = GlobalSelfAttention(
            num_heads=num_heads, key_dim=key_dim, dropout=dropout_rate
        )

        self.ffn = FeedForward(d_model, dff)

    def call(self, x):
        x = self.self_attention(x)
        x = self.ffn(x)
        return x


class Encoder(tf.keras.layers.Layer):
    def __init__(
        self,
        *,
        num_layers,
        d_model,
        num_heads,
        key_dim,
        dff,
        max_size,
        dropout_rate=0.1,
    ):
        super().__init__()

        self.d_model = d_model
        self.num_layers = num_layers

        self.pos_embedding = PositionalEmbedding(max_size=max_size, d_model=d_model)

        self.enc_layers = [
            EncoderLayer(
                d_model=d_model,
                num_heads=num_heads,
                key_dim=key_dim,
                dff=dff,
                dropout_rate=dropout_rate,
            )
            for _ in range(num_layers)
        ]
        self.dropout = tf.keras.layers.Dropout(dropout_rate)

    def call(self, x):
        # `x` is token-IDs shape: (batch, seq_len)
        x = self.pos_embedding(x)  # Shape `(batch_size, seq_len, d_model)`.

        # Add dropout.
        x = self.dropout(x)

        for i in range(self.num_layers):
            x = self.enc_layers[i](x)

        return x  # Shape `(batch_size, seq_len, d_model)`.


def af_rf_screening(
    kernel_size=17,
    n_squeeze=0,
    n_blocks=8,
    kernel_factor=0.5,
    kernel_initializer="glorot_normal",
    n_filters_out: int = 64,
    n_filters_start: int = 16,
    total_downsample: int = 256,  # will be rounded down to highest power of 2 smaller than or equal to this number
    dropout_keep_prob=0.9,
    n_channels=12,
    signal_size=5000,
    n_emb_layers=8,
    num_heads=8,
    key_dim=64,
    dff=2048,
    n_feat=[64, 32],
    output_name="case",
    n_risk_factors=15,
    *args,
    **kwargs,
):
    """CNN - Transformer network"""

    dropout_rate = 1 - dropout_keep_prob
    # split downsampling over residual units
    downsample = _get_downsample(total_downsample=total_downsample, n_blocks=n_blocks)
    # grow number of filters over residual units
    filters = _get_filters(
        n_filters_out=n_filters_out, n_blocks=n_blocks, n_filters_start=n_filters_start
    )

    signal = Input(shape=(n_channels, signal_size), dtype=tf.float32, name="signal")
    id = Input(shape=(1), dtype=tf.string, name="id")
    risk_factors = Input(shape=(n_risk_factors), dtype=tf.float32, name="risk_factors")
    age = Input(shape=(1), dtype=tf.float32, name="age")
    gender = Input(shape=(1), dtype=tf.float32, name="gender")

    x = Permute((2, 1))(signal)
    x = Conv1D(
        filters=n_filters_start,
        kernel_size=kernel_size,
        padding="same",
        use_bias=True,
        kernel_initializer=kernel_initializer,
    )(x)
    x = BatchNormalization()(x)
    x = Activation("relu")(x)

    y = x

    for ind in range(n_blocks):
        squeeze = ind < n_squeeze

        # kernel_factor = 0.2, the kernel size by the last block will be int(0.8*kernel_size)
        modified_kernel_size = kernel_size - int(
            kernel_size * (kernel_factor * ((ind + 1) / n_blocks))
        )

        x, y = ResidualUnit(
            n_filters_out=filters[ind],
            kernel_size=modified_kernel_size,
            kernel_initializer=kernel_initializer,
            downsample=int(downsample[ind]),
            squeeze=squeeze,
            dropout_rate=dropout_rate,
        )([x, y])

    if n_emb_layers > 0:
        x = Encoder(
            num_layers=n_emb_layers,
            d_model=filters[-1],
            num_heads=num_heads,
            key_dim=key_dim,
            dff=dff,
            max_size=signal_size,
            dropout_rate=dropout_rate,
        )(x)

    x = GlobalAveragePooling1D()(x)
    x = Flatten()(x)
    for n_feat_i in n_feat[:-2]:
        x = Dense(n_feat_i, activation="linear", kernel_initializer=kernel_initializer)(
            x
        )
        x = BatchNormalization()(x)
        x = Activation("relu")(x)

    # Concatenate risk factors
    x = Concatenate()([x, risk_factors, age, gender])
    x = Dense(n_feat[-2], activation="linear", kernel_initializer=kernel_initializer)(x)
    x = BatchNormalization()(x)
    x = Activation("relu")(x)

    if dropout_rate > 0:
        x = Dropout(dropout_rate)(x)

    x = Dense(n_feat[-1], activation="linear", kernel_initializer=kernel_initializer)(x)
    x = BatchNormalization()(x)
    x = Activation("relu")(x)

    output = Dense(
        1,
        activation="linear",
        name=output_name,
        kernel_initializer=kernel_initializer,
    )(x)

    model = Model(
        inputs=(signal, id, risk_factors, age, gender),
        outputs=output,
        name="AF_Screening_Model",
    )
    return model


def _get_downsample(
    total_downsample: int,
    n_blocks: int,
) -> List[int]:
    n_downsamples = math.floor(math.log(total_downsample, 2))
    if n_downsamples <= n_blocks:
        downsample = np.ones(n_blocks)
        ids = np.arange(n_downsamples) * (n_blocks // n_downsamples)
        downsample[ids] = 2
    else:
        downsample = [
            n_downsamples // n_blocks + (1 if x < n_downsamples % n_blocks else 0)
            for x in range(n_blocks)
        ]
        downsample = np.power(2, downsample)
    return downsample


def _get_filters(
    n_filters_out: int, n_blocks: int, n_filters_start: int = 64
) -> List[int]:
    n_filter_steps = math.floor(math.log(n_filters_out / n_filters_start, 2)) + 1
    if n_filter_steps <= n_blocks:
        filters = [
            n_blocks // n_filter_steps + (1 if x < n_blocks % n_filter_steps else 0)
            for x in range(n_filter_steps)
        ]
        filters = np.hstack(
            [
                n_filters_start * np.repeat(np.power(2, i), n_rep)
                for i, n_rep in enumerate(filters)
            ]
        )
    else:
        n_filter_steps -= 1
        filters = [
            n_filter_steps // n_blocks + (1 if x < n_filter_steps % n_blocks else 0)
            for x in range(n_blocks)
        ]
        filters = n_filters_start * np.power(2, np.cumsum(np.flip(filters)))
    return filters
