# Supplementary material for: Single-lead electrocardiogram Artificial Intelligence model with risk factors detects atrial fibrillation during sinus rhythm
Source: Europace. 2023 Dec 11;26(2):euad354. doi: 10.1093/europace/euad354 (PMC10872711; doi:10.1093/europace/euad354)
Supplement: euad354_Supplementary_Data [file euad354_supplementary_data.zip › supplementary_file_1_criteria_concept_ids.csv]

rf	vocabulary_id	concept_ids	concept_names
Ablation therapy	ICD10PCS	2725210, 2725211, 2725212	Destruction of Conduction Mechanism, Open Approach, Destruction of Conduction Mechanism, Percutaneous Approach, Destruction of Conduction Mechanism, Percutaneous Endoscopic Approach
Ablation therapy	ICD9Proc	2001549	Excision or destruction of other lesion or tissue of heart, endovascular approach
Antiarrhythmic drugs	RxNorm	1309944, 1309992, 1594703, 1594705, 19022281, 19022282, 19133832, 40084486, 40165138, 40165144, 40169046, 40169047, 45775830, 46276333	amiodarone, amiodarone hydrochloride 200 MG Oral Tablet, sotalol hydrochloride 160 MG Oral Tablet, sotalol hydrochloride 80 MG Oral Tablet, flecainide 100 MG Extended Release Oral Capsule, flecainide 200 MG Extended Release Oral Capsule, amiodarone hydrochloride 200 MG Oral Tablet [Cordarone], sotalol Oral Tablet, propafenone hydrochloride 150 MG Oral Tablet, propafenone hydrochloride 225 MG Oral…
Antiarrhythmic drugs	RxNorm Extension	1830688, 1830848, 21086604, 21115179, 21115180, 21116011, 21135599, 21154532, 21160400, 36257060, 36260422, 36262980, 36262982, 36265534, 36266448, 36266565, 36268905, 36270636, 36271141, 36272776, 36273198, 36784199, 36784208, 36784213, 36889751, 40830578, 40979542, 41349044, 41375130, 41383868, 41384737, 42657347, 42657357, 42657358, 42657377, 42657378, 42657656, 43136356, 43138811, 43169338, 4…	disopyramide 100 MG Oral Capsule [Rythmodan] Box of 120 by Eurocept, flecainide 150 MG Extended Release Oral Capsule Box of 100 by Sandoz, Sotalol 160 MG Oral Tablet by Mylan, Flecainide 100 MG Oral Tablet by Mylan, Flecainide 100 MG Oral Tablet by TEVA, Sotalol 160 MG Oral Tablet by Sandoz, Sotalol 80 MG Oral Tablet by Sandoz, Flecainide 200 MG Extended Release Oral Capsule [Tambocor XL], Disopy…
Anticoagulant drugs	RxNorm	19024142, 19060034, 19079272, 35200878, 35200880, 40163554, 40241333, 40241334, 40244444, 40244445, 40244448, 40244449, 43013026, 43013027, 43013029, 43013030, 43013031, 43013034, 45892850, 45892856, 45892860	acenocoumarol 4 MG Oral Tablet [Sinthrome], acenocoumarol 4 MG Oral Tablet, phenprocoumon 3 MG Oral Tablet, rivaroxaban 2.5 MG Oral Tablet, rivaroxaban 2.5 MG Oral Tablet [Xarelto], warfarin sodium 5 MG Oral Tablet, rivaroxaban 10 MG Oral Tablet, rivaroxaban 10 MG Oral Tablet [Xarelto], rivaroxaban 15 MG Oral Tablet, rivaroxaban 15 MG Oral Tablet [Xarelto], rivaroxaban 20 MG Oral Tablet, rivaroxa…
Anticoagulant drugs	RxNorm Extension	1830313, 1831522, 21041627, 21041628, 21066136, 21071147, 21124958, 21144551, 21154476, 36261069, 36268540, 36271479, 36276630, 36787960, 36787971, 36787973, 36787977, 36787987, 40852094, 40948933, 41195793, 41292124	apixaban 5 MG Oral Tablet [Eliquis] Box of 168 by Abacus Medicine, phenprocoumon 3 MG Oral Tablet [Marcoumar] Box of 25 by Mylan, edoxaban 60 MG Oral Tablet [Lixiana], edoxaban 30 MG Oral Tablet [Lixiana], Warfarin 5 MG Oral Tablet [Marevan], edoxaban 15 MG Oral Tablet [Lixiana], Phenprocoumon 3 MG Oral Tablet [Marcoumar], rivaroxaban 15 MG Oral Tablet [Xarelto] Box of 28 by Bayer, rivaroxaban 15…
Artificial rhythm in ECG	SNOMED	4189347, 4274333, 4304202	Ventricular rhythm from artificial pacing, Atrial rhythm from artificial pacing, Rhythm from artificial pacing
Atrial fibrillation ECG	SNOMED	313217, 314665, 4064452, 4065288, 4108832, 4141360, 4154290, 4232691, 4232697, 36712986, 36714994, 44782442, 45768480	Atrial fibrillation, Atrial flutter, ECG: atrial fibrillation, EKG: atrial flutter, Atrial fibrillation and flutter, Chronic atrial fibrillation, Paroxysmal atrial fibrillation, Permanent atrial fibrillation, Persistent atrial fibrillation, Atypical atrial flutter, Typical atrial flutter, Atrial fibrillation with rapid ventricular response, Longstanding persistent atrial fibrillation
Atrial fibrillation ECG in history	SNOMED	4064452, 4065288, 4108832, 44782442	ECG: atrial fibrillation, EKG: atrial flutter, Atrial fibrillation and flutter, Atrial fibrillation with rapid ventricular response
Atrial fibrillation in history	SNOMED	313217, 314665, 4064452, 4065288, 4108832, 4141360, 4154290, 4232691, 4232697, 36712986, 36714994, 44782442, 45768480	Atrial fibrillation, Atrial flutter, ECG: atrial fibrillation, EKG: atrial flutter, Atrial fibrillation and flutter, Chronic atrial fibrillation, Paroxysmal atrial fibrillation, Permanent atrial fibrillation, Persistent atrial fibrillation, Atypical atrial flutter, Typical atrial flutter, Atrial fibrillation with rapid ventricular response, Longstanding persistent atrial fibrillation
Cardioversion therapy	ICD10PCS	2788044	Restoration of Cardiac Rhythm, Single
Cardioversion therapy	ICD9Proc	2008358	Other electric countershock of heart
Cardioversion therapy	SNOMED	4098410	Atrial cardioversion
Heart transplant therapy	SNOMED	443575, 4120090, 37312532, 40481132, 42538117	Disorder of transplanted heart, Cardiac transplant rejection, Coronary arteriosclerosis in artery of transplanted heart, Arteriosclerosis of coronary artery bypass graft of transplanted heart, Transplanted heart present
Left atrial appendage closure therapy	ICD10PCS	2726381, 2726383, 2726384, 2726385, 2726386, 2726388, 2726389	Occlusion of Left Atrial Appendage with Extraluminal Device, Open Approach, Occlusion of Left Atrial Appendage, Open Approach, Occlusion of Left Atrial Appendage with Extraluminal Device, Percutaneous Approach, Occlusion of Left Atrial Appendage with Intraluminal Device, Percutaneous Approach, Occlusion of Left Atrial Appendage, Percutaneous Approach, Occlusion of Left Atrial Appendage with Intra…
Left atrial appendage closure therapy	ICD9Proc	2001992	Insertion of left atrial appendage device
Pacemaker/ICD therapy	ICD10PCS	2726059, 2726070, 2726167, 2726181, 2726188, 2726190, 2726195, 2726202, 2726209, 2726232, 2726239, 2726246, 2726248, 2726253, 2726255, 2726260, 2726262, 2726272, 2726274, 2726277, 2727195, 2727206, 2755317, 2755330, 2756516, 2756517, 2756518, 2756536, 2756537, 2756538, 2756570, 2756571, 2788031, 2788033, 42894721, 42894727, 42894759, 42894863	Removal of Cardiac Lead from Heart, Open Approach, Removal of Cardiac Lead from Heart, Percutaneous Approach, Insertion of Pacemaker Lead into Coronary Vein, Percutaneous Approach, Insertion of Pacemaker Lead into Right Atrium, Open Approach, Insertion of Pacemaker Lead into Right Atrium, Percutaneous Approach, Insertion of Cardiac Lead into Right Atrium, Percutaneous Approach, Insertion of Pacem…
Pacemaker/ICD therapy	ICD9Proc	2000048, 2000050, 2000051, 2001572, 2001576, 2001578, 2001581, 2001973, 2001980, 2006614, 2006615, 2006616, 2006618	Implantation of cardiac resynchronization pacemaker without mention of defibrillation, total system [CRT-P], Implantation or replacement of transvenous lead [electrode] into left ventricular coronary venous system, Implantation or replacement of cardiac resynchronization pacemaker pulse generator only [CRT-P], Initial insertion of lead [electrode], not otherwise specified, Insertion or replacemen…
Pacemaker/ICD therapy	SNOMED	442011, 4020882, 4029763, 4035447, 4049403, 4051938, 4120945, 4140992, 4142917, 4183537, 4204395, 4209904, 4215909, 4232614, 4242529, 4243335, 4244395, 4246210, 4296792, 4299518, 35622031, 43021263, 43021405	Mechanical complication due to cardiac pacemaker electrode, Mechanical complication of cardiac pacemaker, Check artificial pacemaker for electrode impedance, Implantation of rate-responsive cardiac single-chamber device, Maintenance procedure for cardiac pacemaker system, Cardiac pacemaker procedure, Pacemaker electrode infection, Insertion of permanent atrial pacemaker with transvenous electrode…
Poor quality ECG	SNOMED	4088344, 4088345	Suspect arm ECG leads reversed, Poor ECG quality
Sinus rhythm ECG	SNOMED	4142265, 4145513	ECG: normal sinus rhythm, ECG: sinus rhythm
